# Supplementary material for: Creative music therapy to promote brain function and brain structure in preterm infants: A randomized controlled pilot study
Source: Neuroimage Clin. 2020 Jan 13;25:102171. doi: 10.1016/j.nicl.2020.102171 (PMC6974781; doi:10.1016/j.nicl.2020.102171)
Supplement: Supplementary file 1 [file mmc1.zip]

Archive with 2 entries (2 files):
- NeonatalToolkit_BOLD_zurich.sh
- NeonatalToolkit_DTI_1_19.sh
