# Supplementary material for: Creative music therapy to promote brain function and brain structure in preterm infants: A randomized controlled pilot study
Source: Neuroimage Clin. 2020 Jan 13;25:102171. doi: 10.1016/j.nicl.2020.102171 (PMC6974781; doi:10.1016/j.nicl.2020.102171)
Supplement: Supplementary file 1 [file mmc1.zip › NeonatalToolkit_BOLD_zurich.sh]

function logo { 
	echo " "
	echo "----------------------------------------------------------------------------------------------"
	echo "|     Neonatal structural image (T2) and BOLD fMRI processing toolkit                         |"
	echo "|                                                                                             |"
	echo "|                                           Andras Jakab,  UZH Zurich                         |"
	echo "----------------------------------------------------------------------------------------------"
	echo " "
}

function Usage { 
    logo
    echo "Requirements: (1) FSL (2) num-utils tool for Linux - see below, (3) AFNI, (4) NIFTIREG toolbox (5) Neonatal atlas" 
    echo " " 
    echo "-----------------------------------------------------------------------------------------------------------"                             
    echo "Usage:"
    echo "NeonatalToolkit_BOLD.sh T2-axial T2-coronal T2-sagittal BOLD-fMRI <skipReco>"
    echo " "  
    echo "Usage notes: "  
    echo " "  
    echo "Installing num-utils:"  
    echo "sudo apt install num-utils (Linux)"
    echo " "
    echo "You can change the number of principal components used during the nuisance regression step by modifying the script."  
    echo "GW is fixed to 44. week."
    echo " "  
    echo "skipReco is 0 / 1. 1 skips the T2 reconstruction part (assumed to be carried out)"  
    echo " "  
    echo "More documentation: andras.jakab@kispi.uzh.ch"  
    echo "-----------------------------------------------------------------------------------------------------------" 
    exit 1
}

[ "$1" = "" ] && Usage
[ "$1" = "-help" ] && Usage
[ "$1" = "-h" ] && Usage
[ "$1" = "--help" ] && Usage

#YOU MUST SET IT UP WHEN MIGRATING TO A NEW SYSTEM
ATLASHOME=/home/fsl/data/andras/Neonatal
SLICER4DIR=/home/fsl/Desktop/Slicer-4.6.2-linux-amd64
GW=44
directory=$(dirname $1)
components=3

#startup check
if [ -d "$directory" ];
	then
	echo "**** Existing directory. Proceeding image processing in folder: $directory ****"
	#check if already processed
	filey=T2-Reconstructed.nii.gz
		if [ -f $directory/$filey ]; 		
			then
			echo "**** It seems that the directory has already been processed. EXITING."
			exit 1
		else
			sleep 1
		fi
	else
	echo "!!!! WARNING !!!! $directory DOES NOT EXIST!! Please check syntax. EXITING."
	exit 1
fi
#exit 1
atlasdir=$ATLASHOME/$GW

##---------------------------COMMON FUNCTIONS-----------------------------------------------#
function checkfile {
	if [ -f $1 ]; 
		then
		#schlafen!
		sleep 0
		else
		echo "Previous pre-processing step did not complete successfully. File $1 is missing. Exiting."
		exit 1
	fi
}

function clearup {
	rm $directory/process/*.* &> /dev/null
	mkdir $directory/process &> /dev/null
	rm $directory/process/identity.mat &> /dev/null
	mkdir $directory/structural &> /dev/null
	rm $directory/structural/*.* &> /dev/null
	mkdir $directory/bold &> /dev/null
	rm $directory/bold/*.* &> /dev/null
	echo "1 0 0 0" >> $directory/process/identity.mat
	echo "0 1 0 0" >> $directory/process/identity.mat
	echo "0 0 1 0" >> $directory/process/identity.mat
	echo "0 0 0 1" >> $directory/process/identity.mat
}

function convertdicoms {
	#obsolete name, used to convert all the way from DICOM.
	cp $1 $directory/axial.nii.gz
	cp $2 $directory/coronal.nii.gz
	cp $3 $directory/sagittal.nii.gz
}

function masking {
	#masks out using Atlas data
	echo "Step 1: structural image reconstruction | creating masks for axial, sagittal and coronal images"
	fslreorient2std $directory/axial.nii.gz $directory/axial.nii.gz
	fslreorient2std $directory/sagittal.nii.gz $directory/sagittal.nii.gz
	fslreorient2std $directory/coronal.nii.gz $directory/coronal.nii.gz
	#saggittal image should be pre-masked as FOV is large and shows neck parts
	fslroi $directory/sagittal.nii.gz $directory/sagittal_cut.nii.gz 0 -1 0 -1 150 -1
	flirt -in $atlasdir/sagittal_dummy.nii.gz -ref $directory/sagittal_cut.nii.gz -dof 6 -omat $directory/process/dummy_sagittal.mat -out $directory/process/sagittal_atlas.nii.gz 
	flirt -in $atlasdir/registration-weight.nii.gz -ref $directory/sagittal_cut.nii.gz -applyxfm -init $directory/process/dummy_sagittal.mat -out $directory/process/sagittal_weight.nii.gz &
	flirt -in $atlasdir/sagittal_dummy_mask.nii.gz -ref $directory/sagittal_cut.nii.gz -applyxfm -init $directory/process/dummy_sagittal.mat -out $directory/process/sagittal_mask.nii.gz &
	wait
	fslmaths $directory/sagittal_cut.nii.gz -mas $directory/process/sagittal_mask.nii.gz $directory/sagittal.nii.gz
	#pre-registration using atlas dummy
	flirt -in $atlasdir/registration_dummy.nii.gz -ref $directory/axial.nii.gz -searchrx -180 180 -searchry -180 180  -searchrz -180 180  -omat $directory/process/dummy_axial.mat -out $directory/process/axial_atlas.nii.gz &
	flirt -in $atlasdir/registration_dummy.nii.gz -refweight $directory/process/sagittal_weight.nii.gz -ref $directory/sagittal.nii.gz -searchrx -180 180 -searchry  -180 180  -searchrz  -180 180 -omat $directory/process/dummy_sagittal.mat -out $directory/process/sagittal_atlas.nii.gz &
	flirt -in $atlasdir/registration_dummy.nii.gz -ref $directory/coronal.nii.gz -searchrx -180 180 -searchry -180 180  -searchrz -180 180  -omat $directory/process/dummy_coronal.mat -out $directory/process/coronal_atlas.nii.gz &
	wait
	#registration of atlas
	flirt -in $atlasdir/T2.nii.gz -ref $directory/axial.nii.gz -applyxfm -init $directory/process/dummy_axial.mat -searchrx -70 70 -searchry -70 70  -searchrz -70 70  -omat $directory/process/tfm_axial.mat -out $directory/process/axial_atlas.nii.gz &
	flirt -in $atlasdir/T2.nii.gz -ref $directory/sagittal.nii.gz -applyxfm -init $directory/process/dummy_sagittal.mat  -searchrx -70 70 -searchry -70 70  -searchrz -70 70  -omat $directory/process/tfm_sagittal.mat -out $directory/process/sagittal_atlas.nii.gz &
	flirt -in $atlasdir/T2.nii.gz -ref $directory/coronal.nii.gz -applyxfm -init $directory/process/dummy_coronal.mat  -searchrx -70 70 -searchry -70 70  -searchrz -70 70  -omat $directory/process/tfm_coronal.mat -out $directory/process/coronal_atlas.nii.gz &
	wait
	flirt -in $atlasdir/brainmask.nii.gz -ref $directory/axial.nii.gz -applyxfm -init $directory/process/tfm_axial.mat -interp nearestneighbour -out $directory/process/axial_mask.nii.gz  &
	flirt -in $atlasdir/weight.nii.gz -ref $directory/axial.nii.gz -applyxfm -init $directory/process/tfm_axial.mat -out $directory/process/axial_tw.nii.gz  &
	flirt -in $atlasdir/brainmask.nii.gz -ref $directory/sagittal.nii.gz -applyxfm -init $directory/process/tfm_sagittal.mat -interp nearestneighbour -out $directory/process/sagittal_mask.nii.gz  &
	flirt -in $atlasdir/weight.nii.gz -ref $directory/sagittal.nii.gz -applyxfm -init $directory/process/tfm_sagittal.mat -out $directory/process/sagittal_tw.nii.gz  &
	flirt -in $atlasdir/brainmask.nii.gz -ref $directory/coronal.nii.gz -applyxfm -init $directory/process/tfm_coronal.mat -interp nearestneighbour -out $directory/process/coronal_mask.nii.gz  &
	flirt -in $atlasdir/weight.nii.gz -ref $directory/coronal.nii.gz -applyxfm -init $directory/process/tfm_coronal.mat -out $directory/process/coronal_tw.nii.gz  &
	wait
	fslmaths $directory/axial.nii.gz -mas $directory/process/axial_mask.nii.gz $directory/process/axial_masked.nii.gz &
	fslmaths $directory/sagittal.nii.gz -mas $directory/process/sagittal_mask.nii.gz $directory/process/sagittal_masked.nii.gz &
	fslmaths $directory/coronal.nii.gz -mas $directory/process/coronal_mask.nii.gz $directory/process/coronal_masked.nii.gz &
	wait
	echo "Step 1: structural image reconstruction | creating masks completed"
	echo "Step 1: structural image reconstruction | filtering images"
	btkNLMDenoising -i $directory/process/axial_masked.nii.gz -m $directory/process/axial_mask.nii.gz -o $directory/process/axial_filtered.nii.gz &> /dev/null & 
	btkNLMDenoising -i $directory/process/sagittal_masked.nii.gz -m $directory/process/sagittal_mask.nii.gz -o $directory/process/sagittal_filtered.nii.gz &> /dev/null &
	btkNLMDenoising -i $directory/process/coronal_masked.nii.gz -m $directory/process/coronal_mask.nii.gz -o $directory/process/coronal_filtered.nii.gz &> /dev/null &
	wait
	cd $SLICER4DIR
	./Slicer --launcher-no-splash --launch N4ITKBiasFieldCorrection --maskimage $directory/process/axial_mask.nii.gz $directory/process/axial_filtered.nii.gz $directory/process/axial_filtered.nii.gz &> /dev/null &
	./Slicer --launcher-no-splash --launch N4ITKBiasFieldCorrection --maskimage $directory/process/coronal_mask.nii.gz $directory/process/coronal_filtered.nii.gz $directory/process/coronal_filtered.nii.gz &> /dev/null &
	./Slicer --launcher-no-splash --launch N4ITKBiasFieldCorrection --maskimage $directory/process/sagittal_mask.nii.gz $directory/process/sagittal_filtered.nii.gz $directory/process/sagittal_filtered.nii.gz &> /dev/null &
	wait
}

function recon {
	echo "Step 1: structural image reconstruction | running Bias field corrections"
	flirt -in $directory/process/axial_filtered.nii.gz -applyisoxfm 0.4 -ref $directory/process/axial_filtered.nii.gz -out $directory/process/axial_resampled
	flirt -in $directory/process/axial_tw.nii.gz  -applyisoxfm 0.4 -ref $directory/process/axial_filtered.nii.gz -out $directory/process/axial_tw_resampled
	#this step fails miserably
	flirt -in $directory/process/coronal_filtered.nii.gz -dof 6 -searchrx -25 25 -searchry -25 25  -searchrz -25 25 -ref $directory/process/axial_resampled.nii.gz  -refweight $directory/process/axial_tw_resampled -out $directory/process/coronal_resampled_a -omat $directory/process/cor2ax.mat &
	flirt -in $directory/process/sagittal_filtered.nii.gz -dof 6 -searchrx -25 25 -searchry -25 25  -searchrz -25 25 -ref $directory/process/axial_resampled.nii.gz -refweight $directory/process/axial_tw_resampled  -out $directory/process/sagittal_resampled_a -omat $directory/process/sag2ax.mat &
	wait
	fslmaths $directory/process/axial_resampled -thr 1 -bin $directory/process/axial_mask_resampled.nii.gz &
	fslmaths $directory/process/coronal_resampled_a -thr 1 -bin $directory/process/coronal_mask_resampled.nii.gz &
	fslmaths $directory/process/sagittal_resampled_a -thr 1 -bin $directory/process/sagittal_mask_resampled.nii.gz &
	wait
	echo "Step 1: structural image reconstruction | bias field corrections completed"
	echo "Step 1: structural image reconstruction | reconstructing higher resolution image (may take a while)"
	reg_f3d -ref $directory/process/axial_resampled.nii.gz -flo $directory/process/coronal_filtered.nii.gz -affFlirt $directory/process/cor2ax.mat -res $directory/process/coronal_resampled.nii.gz -cpp $directory/process/coronal_resampling_field.nii.gz -sx -8 -sy -8 -sz -8 -be 0.005 -pad 0 -voff &
	reg_f3d -ref $directory/process/axial_resampled.nii.gz -flo $directory/process/sagittal_filtered.nii.gz -affFlirt $directory/process/sag2ax.mat -res $directory/process/sagittal_resampled.nii.gz -cpp $directory/process/sagittal_resampling_field.nii.gz -sx -8 -sy -8 -sz -8 -be 0.005 -pad 0 -voff &
	wait
	fslmaths $directory/process/axial_resampled -thr 1 -bin $directory/process/axial_1 &
	fslmaths $directory/process/coronal_resampled -thr 1 -bin $directory/process/coronal_1 &
	fslmaths $directory/process/sagittal_resampled -thr 1 -bin $directory/process/sagittal_1 &
	wait
	fslmaths $directory/process/axial_1 -add $directory/process/coronal_1 -add $directory/process/sagittal_1 $directory/process/dividemask.nii.gz &
	fslmaths $directory/process/axial_resampled -add $directory/process/coronal_resampled -add $directory/process/sagittal_resampled $directory/process/added &
	wait
	fslmaths $directory/process/added -div $directory/process/dividemask.nii.gz $directory/process/Recon
	cp $directory/process/Recon.nii.gz $directory/Unmasked_brain.nii.gz
	fslmaths $directory/process/dividemask.nii.gz -thr 2.1 -bin -s 2 -thr 0.5 -bin $directory/process/brainmask.nii.gz
	fslmaths $directory/process/Recon.nii.gz -mas $directory/process/brainmask.nii.gz $directory/process/Recon.nii.gz
	./Slicer --launcher-no-splash --launch N4ITKBiasFieldCorrection --maskimage $directory/process/brainmask.nii.gz $directory/process/Recon.nii.gz $directory/process/Recon.nii.gz &> /dev/null
	./Slicer --launcher-no-splash --launch N4ITKBiasFieldCorrection --maskimage $directory/process/brainmask.nii.gz $directory/process/Recon.nii.gz $directory/process/Recon.nii.gz &> /dev/null
	checkfile $directory/process/Recon.nii.gz
	echo "Step 1: structural image reconstruction | reconstructing higher resolution image completed."
}

function firstclear {
echo "Step 1: structural image reconstruction | clearing up temporary directories"
	mv $directory/axial.nii.gz $directory/structural/orig-axial.nii.gz
	mv $directory/coronal.nii.gz $directory/structural/orig-coronal.nii.gz
	mv $directory/sagittal.nii.gz $directory/structural/orig-sagittal.nii.gz
	mv $directory/process/Recon.nii.gz $directory/structural/reconstructed-t2-brain.nii.gz
	mv $directory/Unmasked_brain.nii.gz $directory/structural/reconstructed-t2.nii.gz
	mv $directory/process/brainmask.nii.gz $directory/structural/brainmask.nii.gz
	rm $directory/process/*.* &> /dev/null
	rm $directory/sagittal_cut.nii.gz &> /dev/null
	rmdir $directory/process/ &> /dev/null
echo "Step 1: structural image reconstruction | result: $directory/structural/reconstructed-t2-brain.nii.gz"
}

function bold {
echo "Step 2: bold processing | coregistration, standardization to template found in: $atlasdir/T2.nii.gz"
	mkdir $directory/bold &> /dev/null
	rm $directory/bold/*.* &> /dev/null
	checkfile $atlasdir/T2.nii.gz
	checkfile $1
	fslmaths $1 -Tmedian $directory/bold/median.nii.gz
	flirt -in $directory/bold/median.nii.gz -ref $directory/structural/reconstructed-t2-brain.nii.gz -out $directory/bold/bold2anat.nii.gz -omat $directory/bold/bold2anat.mat &
	flirt -in $directory/structural/reconstructed-t2-brain.nii.gz -ref $atlasdir/T2.nii.gz -omat $directory/bold/anat2standard.mat &
	wait
	convert_xfm -omat $directory/bold/anat2bold.mat -inverse $directory/bold/bold2anat.mat 
	convert_xfm -omat $directory/bold/bold2standard.mat -concat $directory/bold/anat2standard.mat $directory/bold/bold2anat.mat  
	convert_xfm -omat $directory/bold/standard2bold.mat -inverse $directory/bold/bold2standard.mat 
	flirt -in $directory/structural/reconstructed-t2-brain.nii.gz -ref $directory/bold/median.nii.gz -applyxfm -init $directory/bold/anat2bold.mat -out $directory/bold/anat_boldspace.nii.gz
	reg_f3d -ref $directory/bold/anat_boldspace.nii.gz -flo $atlasdir/T2.nii.gz  -affFlirt $directory/bold/standard2bold.mat -res $directory/bold/template_boldspace.nii.gz -cpp $directory/bold/standard2bold_warp.nii.gz -sx -4 -sy -4 -sz -4 -be 0.005 -pad 0 -voff 
	wait
	sleep 1
echo "Step 2: bold processing | coregistration completed."
echo "Step 2: bold processing | creating bold-space masks of cortex, white matter, whole brain and noise voxels"
	#transforms probability maps from ALBERT atlas (own modified version) and then thresholds them	
	checkfile $atlasdir/brainlabel.nii.gz
	checkfile $atlasdir/CSF.nii.gz
	checkfile $atlasdir/WM.nii.gz
	checkfile $atlasdir/CORTEX.nii.gz
	checkfile $atlasdir/thalamusmask_precise.nii.gz
	reg_resample -ref $directory/bold/template_boldspace.nii.gz -flo $atlasdir/CSF.nii.gz -cpp $directory/bold/standard2bold_warp.nii.gz -LIN -res $directory/bold/csf_probability.nii.gz > /dev/null 2>&1 &
	reg_resample -ref $directory/bold/template_boldspace.nii.gz -flo $atlasdir/CORTEX.nii.gz -cpp $directory/bold/standard2bold_warp.nii.gz -LIN -res $directory/bold/cortex_probability.nii.gz > /dev/null 2>&1 &
	reg_resample -ref $directory/bold/template_boldspace.nii.gz -flo $atlasdir/WM.nii.gz -cpp $directory/bold/standard2bold_warp.nii.gz -LIN -res $directory/bold/wm_probability.nii.gz > /dev/null 2>&1 &
	reg_resample -ref $directory/bold/template_boldspace.nii.gz -flo $atlasdir/brainlabel.nii.gz -cpp $directory/bold/standard2bold_warp.nii.gz -res $directory/bold/brainlabel.nii.gz > /dev/null 2>&1 &
	reg_resample -ref $directory/bold/template_boldspace.nii.gz -flo $atlasdir/thalamusmask_precise.nii.gz -cpp $directory/bold/standard2bold_warp.nii.gz -res $directory/bold/thalamus.nii.gz > /dev/null 2>&1 &
	wait
	fslmaths $directory/bold/brainlabel.nii.gz -thr 2 -bin -binv $directory/bold/extraaxial.nii.gz &
	fslmaths $directory/bold/csf_probability.nii.gz -thr 0.5 -bin $directory/bold/csf_mask.nii.gz &
	fslmaths $directory/bold/wm_probability.nii.gz -thr 0.5 -bin $directory/bold/wm_mask.nii.gz &
	fslmaths $directory/bold/brainlabel.nii.gz -thr 2 -bin $directory/bold/brainmask.nii.gz &
	wait
	#brainmask 
	fslmaths $directory/bold/brainmask.nii.gz -dilM -dilM -dilM -ero -ero $directory/bold/brainmask_dil.nii.gz
	#now it creates noise voxel, top 1 percentile of variability
	fslmaths $1 -Tstd $directory/bold/bold_std.nii.gz &
	fslmaths $directory/bold/csf_mask.nii.gz -mas $directory/bold/brainmask_dil.nii.gz $directory/bold/ventricle_mask.nii.gz &
	wait
	noisefloor=$(fslstats $directory/bold/bold_std.nii.gz -P 99)
	fslmaths $directory/bold/bold_std.nii.gz -thr $noisefloor -bin $directory/bold/noisevoxel.nii.gz 
	rm $directory/bold/bold_std.nii.gz &> /dev/null
	echo "Step 2: bold processing | creating bold-space masks completed."
	echo "Step 2: bold processing | estimating motion and confounders"
	#motion estimation, FD export, 6-confounder export
	fsl_motion_outliers -i $1 -o $directory/bold/bold_moco_.nii.gz -m $directory/bold/brainmask.nii.gz -s $directory/bold/confounder_fd.1D --fd &
	mcflirt -in $1 -plots -out $directory/bold/bold_moco.nii.gz &
	wait
	mv $directory/bold/bold_moco.nii.gz.par $directory/bold/confounder_motion.1D
	moco=$directory/bold/bold_moco.nii.gz
	#global signal
	fslstats -t $moco -k $directory/bold/brainmask.nii.gz -M >> $directory/bold/confounder_global.1D
	#first derivative of global signal
	echo "0" >> $directory/bold/confounder_global_deriv.1D
	cat $directory/bold/confounder_global.1D | numinterval >> $directory/bold/confounder_global_deriv.1D
	rm $directory/bold/total_FD &> /dev/null
	cat $directory/bold/confounder_fd.1D | numaverage >> $directory/bold/total_FD
	#principal component analysis, output first N components, as in CompCorr. Number of components can be defined above.
	3dpc -prefix $directory/bold/confounder_wm -mask $directory/bold/wm_mask.nii.gz -pcsave $components $moco > /dev/null 2>&1 &
	3dpc -prefix $directory/bold/confounder_noise -mask $directory/bold/noisevoxel.nii.gz -pcsave $components $moco > /dev/null 2>&1 &
	3dpc -prefix $directory/bold/confounder_ventricle -mask $directory/bold/ventricle_mask.nii.gz -pcsave $components $moco > /dev/null 2>&1 &
	wait
	#clears up stuff
	rm $directory/bold/*0?.1D &> /dev/null
	rm $directory/bold/*_eig.1D &> /dev/null
	rm $directory/bold/bold_moco_ &> /dev/null
	rm $directory/bold/*.BRIK &> /dev/null
	rm $directory/bold/*.HEAD &> /dev/null
	#creates final confound matrix
	paste $directory/bold/confounder_global.1D $directory/bold/confounder_global_deriv.1D $directory/bold/confounder_motion.1D $directory/bold/confounder_wm_vec.1D $directory/bold/confounder_ventricle_vec.1D  $directory/bold/confounder_noise_vec.1D >> $directory/bold/confounder_all.1D 	
	echo "Step 2: bold processing | confounder regression"
	3dTproject -prefix $directory/bold/bold_confoundercorrected_filtered.nii.gz -ort $directory/bold/confounder_all.1D -input $directory/bold/bold_moco.nii.gz -mask $directory/bold/brainlabel.nii.gz -passband 0.001 0.1 -blur 5 &> /dev/null 
	3dTproject -prefix $directory/bold/bold_confoundercorrected.nii.gz -ort $directory/bold/confounder_all.1D -input $directory/bold/bold_moco.nii.gz -mask $directory/bold/brainlabel.nii.gz &> /dev/null 
	#transforms back to atlas space
	echo "Step 2: bold processing | transforming to standard space"
}

function transform {
	#-----------------------------------------------------------------------------#
	#clears
	lowres=3
	#gets delta (TR) - it is destroyed by nifti reg
	delta=$(fslinfo $1 | grep pixdim4 | awk '{print $2 }')
	rm $directory/bold/split_unfiltered/* &> /dev/null
	rmdir $directory/bold/split_unfiltered &> /dev/null
	reg_f3d -ref $atlasdir/T2.nii.gz -flo $directory/bold/anat_boldspace.nii.gz -affFlirt $directory/bold/bold2standard.mat -res $directory/bold/t2_standardspace.nii.gz -cpp $directory/bold/bold2standard_warp.nii.gz -sx -4 -sy -4 -sz -4 -be 0.005 -pad 0 -voff 
	reg_resample -ref $atlasdir/T2.nii.gz -flo $directory/bold/cortex_probability.nii.gz -cpp $directory/bold/bold2standard_warp.nii.gz -res $directory/bold/cortex_probability_standardspace.nii.gz  -LIN  > /dev/null 2>&1 &
	reg_resample -ref $atlasdir/T2.nii.gz -flo $directory/bold/thalamus.nii.gz -cpp $directory/bold/bold2standard_warp.nii.gz -res $directory/bold/thalamus_standardspace.nii.gz  -LIN  > /dev/null 2>&1 &
	wait
	#second step of standardization: fine tuning cortex - to - cortex registration
	flirt -in $directory/bold/cortex_probability_standardspace.nii.gz -ref $atlasdir/CORTEX.nii.gz -omat $directory/bold/cortex_correction.mat -out $directory/bold/cortex_probability_standardspace_fine.nii.gz
	#deals with the bold file (sometimes very large, split file processing)
	mkdir $directory/bold/split_unfiltered &> /dev/null
	fslsplit $directory/bold/bold_confoundercorrected.nii.gz $directory/bold/split_unfiltered/split -t 

	for file in $(ls $directory/bold/split_unfiltered/split0*.nii.gz | sort -V); do
		reg_resample -ref $directory/bold/cortex_probability_standardspace.nii.gz -flo $file -cpp $directory/bold/bold2standard_warp.nii.gz -res "$file"_warped.nii.gz -LIN > /dev/null 
		#refines the bold maps in standard space to match cortical outlines more precisely
		flirt -in "$file"_warped.nii.gz -ref $directory/bold/cortex_probability_standardspace.nii.gz -applyxfm -init $directory/bold/cortex_correction.mat -out "$file"_warped.nii.gz > /dev/null
		#downsamples atlas transformed image. maybe delete whole resolution atlas space image.
		flirt -in "$file"_warped.nii.gz -ref $directory/bold/cortex_probability_standardspace.nii.gz -applyisoxfm $lowres -out "$file"_warped.nii.gz > /dev/null
		#echo $file
	done > /dev/null 2>&1 &
	for file in $(ls $directory/bold/split_unfiltered/split1*.nii.gz | sort -V); do
		reg_resample -ref $directory/bold/cortex_probability_standardspace.nii.gz -flo $file -cpp $directory/bold/bold2standard_warp.nii.gz -res "$file"_warped.nii.gz -LIN > /dev/null 
		flirt -in "$file"_warped.nii.gz -ref $directory/bold/cortex_probability_standardspace.nii.gz -applyxfm -init $directory/bold/cortex_correction.mat -out "$file"_warped.nii.gz > /dev/null
		flirt -in "$file"_warped.nii.gz -ref $directory/bold/cortex_probability_standardspace.nii.gz -applyisoxfm $lowres -out "$file"_warped.nii.gz > /dev/null
		#echo $file
	done > /dev/null 2>&1 &
	for file in $(ls $directory/bold/split_unfiltered/split2*.nii.gz | sort -V); do
		reg_resample -ref $directory/bold/cortex_probability_standardspace.nii.gz -flo $file -cpp $directory/bold/bold2standard_warp.nii.gz -res "$file"_warped.nii.gz -LIN > /dev/null 
		flirt -in "$file"_warped.nii.gz -ref $directory/bold/cortex_probability_standardspace.nii.gz -applyxfm -init $directory/bold/cortex_correction.mat -out "$file"_warped.nii.gz > /dev/null
		flirt -in "$file"_warped.nii.gz -ref $directory/bold/cortex_probability_standardspace.nii.gz -applyisoxfm $lowres -out "$file"_warped.nii.gz > /dev/null
		#echo $file
	done > /dev/null 2>&1 &
	wait
	#creates standardspace output files, performs filtering 
	fslmerge -t  $directory/bold/bold_confoundercorrected_standardspace_low.nii.gz $(ls $directory/bold/split_unfiltered/*_warped.nii.gz | sort -V) 
	3dBandpass -prefix $directory/bold/bold_confoundercorrected_standardspace_filtered_low.nii.gz -notrans -nosat -nodetrend -dt $delta 0.001 0.1 $directory/bold/bold_confoundercorrected_standardspace_low.nii.gz &> /dev/null 
	#low resolution version of masks
	flirt -in $directory/bold/cortex_probability_standardspace.nii.gz -ref $directory/bold/cortex_probability_standardspace.nii.gz -applyisoxfm 3 -out $directory/bold/cortex_probability_standardspace_low.nii.gz &
	flirt -in $directory/bold/thalamus_standardspace.nii.gz -ref $directory/bold/cortex_probability_standardspace.nii.gz -applyisoxfm $lowres  -out $directory/bold/thalamus_standardspace_low.nii.gz &
	flirt -in $atlasdir/T2.nii.gz -ref $atlasdir/T2.nii.gz -applyisoxfm $lowres  -out $directory/bold/template_standardspace_low.nii.gz &	
	wait
	rm $directory/bold/split_unfiltered/* &> /dev/null
	rm $directory/bold/split_filtered/* &> /dev/null
	#-----------------------------------------------------------------------------#
	echo "Step 2: bold processing | BOLD preprocessing completed."
}


##---------------------------MAIN EXECUTION of segmentation and mask generation-------------------------------#
if [ $5 -eq 1 ]
then
	logo
	echo "Step 1: structural image reconstruction SKIPPED (skip set to 1)"
	bold $4
	transform $4
else
	logo
	clearup
	convertdicoms $1 $2 $3
	masking
	recon
	firstclear
	bold $4
	transform $4
fi
