# Supplementary material for: Creative music therapy to promote brain function and brain structure in preterm infants: A randomized controlled pilot study
Source: Neuroimage Clin. 2020 Jan 13;25:102171. doi: 10.1016/j.nicl.2020.102171 (PMC6974781; doi:10.1016/j.nicl.2020.102171)
Supplement: Supplementary file 1 [file mmc1.zip › NeonatalToolkit_DTI_1_19.sh]

#corrects neonatal DTI for slicewise, framewise errors, motion, etc.
#Version 18.1.2019

#NOW implements FSL eddy CUDA version!


function logo { 
	echo " "
	echo "----------------------------------------------------------------------------------------------"
	echo "|     Neonatal DTI processing toolkit                                     	            |"
	echo "|                                                                                             |"
	echo "|                                           Andras Jakab, MUW Vienna / UZH Zurich             |"
	echo "----------------------------------------------------------------------------------------------"
	echo " "
}

Usage() {
    logo
    echo "Requirements: (1) FSL (2) Linux commands such as awk, grep, " 
    echo " " 
    echo "-----------------------------------------------------------------------------------------------------------"                             
    echo "Usage:"
    echo "NeonatalToolkit_DTI.sh -i <dti file in nii.gz format> -x <directory where index and acqp are located (see eddy-FSL for more)>"
    echo " "  
    echo "Example syntax: "  
    echo " "  
    echo "./NeonatalToolkit_DTI.sh -i /pathto/MyDtiFile.nii.gz "  
    echo " "  
    echo "!!!! Special requirements for the directory structure: "  
    echo " "  
    echo "Note 1: bvecs and bvals should be placed in the same folder, with this exact basename and no extension. This is NOT the default thing if you use dcm2nii converter and you should rename files."  
    echo " "  
    echo " "  
    echo "Usage notes: "  
    echo "More documentation: andras.jakab@kispi.uzh.ch"  
    echo "-----------------------------------------------------------------------------------------------------------" 
    exit 1
}

[ "$1" = "" ] && Usage
[ "$1" = "-help" ] && Usage
[ "$1" = "-h" ] && Usage
[ "$1" = "--help" ] && Usage

##---------------------------INITIALIZE-----------------------------------------------#
#YOU MUST SET IT UP WHEN MIGRATING TO A NEW SYSTEM
export PATH=$PATH:/usr/local/cuda-8.0/bin
export LD_LIBRARY_PATH=$LD_LIBRARY_PATH:/usr/local/cuda-8.0/lib64

while getopts "i:" opt;
do
      case $opt in
      i) image=$OPTARG ;;
      *) echo "Command line arguments not valid! " ; exit 1 ;;
      esac
done

##---------------------------COMMON FUNCTIONS-----------------------------------------------#
function checkfile {
	if [ -f $1 ]; 
		then
		sleep 0
		else
		echo "Previous pre-processing step did not complete successfully. File $1 is missing. Exiting."
		exit 1
	fi
}

checkfile $image

function definedirs {
	directory=$(dirname $image)
	fname=$(basename $image .nii.gz)
	bvec=$directory/bvecs
	bval=$directory/bvals

}

function clearup {
	echo ">>>>>>>>> Preparing files | Source data: $image"
	rm $directory/process/*.* &> /dev/null
	mkdir $directory/process &> /dev/null
	rm $directory/split/*.* &> /dev/null
	mkdir $directory/split &> /dev/null
	dir=$directory/process
	splitdir=$directory/split
}

function generateindex {
	rm $directory/process/index &> /dev/null
	rm $directory/process/acqp &> /dev/null
	numframes=$(fslinfo $image | grep dim4 | awk 'NR==1{print $2}')
	for ((i=1; i<=$numframes; i++)); do
	 echo "1 " >> $directory/process/index
	done
	#ACQP from topup, using our acquisition parameters!!! 
	echo "0 -1 0 0.1" >> $directory/process/acqp
	checkfile $directory/process/acqp
	checkfile $directory/process/index
}

function eddycorrection {
	echo ">>>>>>>>> Brain extraction"
	bet $image $dir/nodif_brain2 -m -f 0.35 -R 
	fslmaths $dir/nodif_brain2_mask -ero $dir/nodif_brain2_mask
	echo ">>>>>>>>> Eddy correction"
	#cuda VERSION - error messages muted
	eddy_cuda8.0 --imain=$image --mask=$dir/nodif_brain2_mask.nii.gz --index=$directory/process/index --acqp=$directory/process/acqp --bvecs=$directory/bvecs --bvals=$directory/bvals --out=$dir/data --niter=6 --fwhm=10,6,4,2,0,0 --fep --repol --ol_nstd=4 --mporder=5 --s2v_niter=10 --verbose
	echo ">>>>>>>>> Eddy correction completed"
}

function finalize {
	if [ -f $directory/process/data.eddy_rotated_bvecs ]; 
	then
		echo ">>>>>>>>> Eddy CUDA successful."
		echo ">>>>>>>>> Estimating diffusion tensors"
		fslmaths $dir/nodif_brain2_mask.nii.gz -ero $dir/nodif_brain_mask.nii.gz
		dtifit -k $dir/data.nii.gz -o $directory/dti_nofilter -m $directory/process/nodif_brain_mask.nii.gz -r $dir/data.eddy_rotated_bvecs -b $directory/bvals -w   &> /dev/null 
		#calculate DTI using original uncorrected data
		dtifit -k $image -o $directory/dti_original -m $directory/process/nodif_brain_mask.nii.gz -r $bvec -b $bval   &> /dev/null 
		#echo ">>>>>>>>> Estimating diffusion tensors with the RESTORE algorithm"
		echo ">>>>>>>>> Finalizing"
		cp $directory/process/data.eddy_rotated_bvecs $directory/corrected.bvecs
		cp $directory/bvals $directory/corrected.bvals
		mkdir $directory/bedpostx &> /dev/null 
		cp $directory/process/data.nii.gz $directory/bedpostx/
		cp $directory/process/data.nii.gz $directory/
		cp $directory/process/nodif_brain_mask.nii.gz $directory/bedpostx/
		cp $directory/corrected.bvecs $directory/bedpostx/bvecs
		cp $directory/corrected.bvals $directory/bedpostx/bvals
		rm -r $directory/process
		rm -r $directory/split
		echo ">>>>>>>>> Completed"
	else
		echo ">>>>>>>>> Eddy CUDA appears to have FAILED for case $image. Running classical eddy instead."
		eddy_correct $image $dir/data.nii.gz 4  &> /dev/null 
		fslmaths $dir/nodif_brain2_mask.nii.gz -ero $dir/nodif_brain_mask.nii.gz
		echo ">>>>>>>>> Estimating diffusion tensors"
		cp $bvec $directory/corrected.bvecs
		cp $bval $directory/corrected.bvals
		dtifit -k $dir/data.nii.gz -o $directory/dti_nofilter -m $directory/process/nodif_brain_mask.nii.gz -r $dir/data.eddy_rotated_bvecs -b $directory/bvals -w   &> /dev/null 
		#calculate DTI using original uncorrected data
		dtifit -k $image -o $directory/dti_original -m $directory/process/nodif_brain_mask.nii.gz -r $bvec -b $bval   &> /dev/null 
		echo ">>>>>>>>> Finalizing"
		#now it clears up the mess
		mkdir $directory/bedpostx &> /dev/null 
		cp $directory/process/data.nii.gz $directory/bedpostx/
		cp $directory/process/data.nii.gz $directory/
		cp $directory/process/nodif_brain_mask.nii.gz $directory/bedpostx/
		cp $directory/corrected.bvecs $directory/bedpostx/bvecs
		cp $directory/corrected.bvals $directory/bedpostx/bvals
		rm -r $directory/process &> /dev/null 
		rm -r $directory/split	 &> /dev/null 
		mkdir $directory/EDDY_CUDA_FAILED &> /dev/null 
		echo ">>>>>>>>> Completed | case: $image"	
	fi
}

definedirs
clearup
generateindex
eddycorrection
finalize
